# Supplementary material for: Human cortical neurons rapidly generated by embryonic stem cell programming integrate into the stroke-injured rat cortex
Source: Stem Cells. 2025 Jul 12;43(11):sxaf049. doi: 10.1093/stmcls/sxaf049 (PMC12532315; doi:10.1093/stmcls/sxaf049)
Supplement: sxaf049_Supplementary_Data [file sxaf049_supplementary_data.zip]

Archive with 3 entries (3 files):
- Supplementary_Data.zip
- Video S1.mp4
- Supplementary material_Martinez-Curiel Stem Cells Final version.docx
